# Supplementary material for: Genome Sequencing and Transcriptome Profiling in Twins Discordant for Mayer-Rokitansky-Küster-Hauser Syndrome
Source: J Clin Med. 2022 Sep 23;11(19):5598. doi: 10.3390/jcm11195598 (PMC9573672; doi:10.3390/jcm11195598)
Supplement: Supplementary file 1 [file jcm-11-05598-s001.zip]

Archive with 1 entries (1 files):
- jcm-1861930-supplementary.pdf
